# Supplementary material for: Real-time genomic characterization of pediatric acute leukemia using adaptive sampling
Source: Leukemia. 2025 Mar 24;39(5):1069–77. doi: 10.1038/s41375-025-02565-y (PMC12055598; doi:10.1038/s41375-025-02565-y)
Supplement: Supplementary file 2 — Supplementary Tables [file 41375_2025_2565_MOESM2_ESM.xlsx]

## Sheet: Sup. Table 1
Sample	Sample Type	Library Preparation	Flow Cell	Retrospective/Prospective Sample	Adaptive sampling	Gene Panel	Off Target Coverage	On Target Coverage	Average Enrichment	Blast Percentage	Lineage	Genomic Subtype	Fusions / Small Alterations	Karyotype	Method of subtype determination	Nanopore Determined Fusions / Small Alterations	Nanopore Determined CNV Profile	Sequencing time to fusion detection (h)	Sequencing time to detect karyotype abnormality (min)
Nano_Leuk_0050	BMMC	NBD114	FLO-PRO114M	Retrospective	Yes	223	2.609	26.2205	10.05	0.96	B-ALL	ETV6::RUNX1	ETV6::RUNX1	45,XX,der(9;12)(q10;q10),del(11)(q?14q?24)[5]/46,XX[5]	Clinical karyotype, FISH	ETV6::RUNX1	46XX	4.31	N/A
Nano_Leuk_0052	BMMC	LSK114	FLO-PRO114M	Retrospective	Yes	59	4.46	15.87	3.56	0.99	B-ALL	High hyperdiploidy	no abnormalities	56,XY,+X,+4,+5,+6,+10,+14,+17,+18,+21,+21[6]/46,XY[4]	Clinical karyotype, FISH	no abnormalities	55,XY,+4,+5,+6,+10,+14,+17,+18,+21,+21	N/A	5
Nano_Leuk_0055	BMMC	NBD114	FLO-PRO114M	Retrospective	Yes	59	0.84	13.76	16.42	0.99	B-ALL	High hyperdiploidy	no abnormalities	56,XX,+X,+X,+4,+6,+10,+14,+17,+18,+21,+21[9]/46,XX[11]	Clinical karyotype, FISH	no abnormalities	56,XX,+X,+X,+4,+6,+10,+14,+17,+18,+21,+21	N/A	11
Nano_Leuk_0057	BMMC	NBD114	FLO-PRO114M	Retrospective	Yes	59	1.4	8	5.71	0.86	B-ALL	B-Other	no abnormalities	45,XX,der(1)t(1;5)(p22;q13)del(5)(q?31q?33),-5,del(6)(q?13q?23),dic(9;20)(p13;q11.2),-13,+mar1,+mar2[6]/46,XX[5]	Clinical karyotype, FISH	no abnormalities	45,XX,-9p,-13,-20q	N/A	N/A
Nano_Leuk_0058	BMMC	LSK114	FLO-PRO114M	Retrospective	Yes	59	11.82	77.01	6.51	0.73	B-ALL	Ph	BCR::ABL1	46,XX,t(9;22)(q34;q11.2)[2]/57,sl,+X,+X,+2,+4,+6,+8,+13,+14,+18,+21,+22,der(22)t(9;22)[6]/46,XX[3]	Clinical karyotype, FISH	BCR::ABL1	46,XX	0.68	13
Nano_Leuk_0060	BMMC	LSK114	FLO-PRO114M	Retrospective	Yes	152	15.73	156.4	9.95	0.96	B-ALL	Ph-like	CRLF2::P2RY8	47,XX,+21c[20]	Clinical karyotype, FISH, qPCR	CRLF2::P2RY8	47,XX,+21	3.17	N/A
Nano_Leuk_0129	PBMC	NBD114	FLO-PRO114M	Retrospective	Yes	59	2.49	12.1	4.86	0.61	B-ALL	High hyperdiploidy	no abnormalities	59,XX,+X,+4,+4,+6,+7,i(7)(q10),+8,+9,+10,+14,+17,+18,der(19)t(1;19)(q?21;p13.3),+21,+21[7]/46,XX[15]	Clinical karyotype, FISH	no abnormalities	58,XX,+X,+1q,+4,+4,+6,+7q,+7q,+8,+9,+10,+14,+17,+18,+21,+21	N/A	9
Nano_Leuk_0130	BMMC	LSK114	FLO-PRO114M	Retrospective	Yes	59	10.64	57.32	5.39	0.78	B-ALL	Ph-like	Ph/Ph-like, ABL class, PDGFRB or CSF1R with unknown partner	46,XY,+19p	Clinical karyotype, FISH, qPCR	MEF2D::CSF1R	46,XY,+19p	3.07	N/A
Nano_Leuk_0131	PBMC	NBD114	FLO-PRO114M	Retrospective	Yes	59	1.82	9.23	5.06	0.25	B-ALL	Near haploidy	no abnormalities	25<1n>,X,+X,inv(9)(p11q13)c,+21[9]/46,XX,inv(9)(p11q13)c[8]	Clinical karyotype, FISH	no abnormalities	inconclusive	N/A	not detected
Nano_Leuk_0132	BMMC	LSK114	FLO-PRO114M	Retrospective	Yes	59	13.03	98.69	7.57	0.94	B-ALL	Ph-like	PDGFRB/CSF1R with unknown partner; Ph-like	46,XY,dup(1)(q?21q25),del(5)(q31q33),add(19)(p13.3)[8]/46,XY,add(1)(p36.3),dup(1)(q?21q25),del(5)(q31q33),der(6)t(1;6)(q21;p?22)[4]/46,XY[8]	Clinical karyotype, FISH, qPCR	EBF1::PDGFRB	46,XY, +1q, -8p, -Xq	2.32	N/A
Nano_Leuk_0133	BMMC	NBD114	FLO-PRO114M	Retrospective	Yes	59	0.74	6.34	8.53	0.27	B-ALL	High hyperdiploidy	no abnormalities	46,XX[20] (Microarray shows gains of chromosome 4, 6, 14, 17, 18, 21)	Clinical karyotype, FISH, microarray	no abnormalities	inconclusive	N/A	not detected
Nano_Leuk_0136	BMMC	LSK114	FLO-PRO114M	Retrospective	Yes	59	10.66	103.92	9.75	0.73	B-ALL	Ph-like	CRLF2::P2RY8	46,XY,t(9;11)(p13;q13),del(11)(q?14q23)[9]/46,XY[6]	Clinical karyotype, FISH, qPCR	CRLF2::P2RY8; PAX5::MLLT3; TPMT (A154T; Y240C)	46,XY	11.24	N/A
Nano_Leuk_0140	BMMC	NBD114	FLO-PRO114M	Retrospective	Yes	59	0.76	6.13	8.02	0.73	B-ALL	High hyperdiploidy	no abnormalities	54,XX,+X,+4,+6,+10,+14,+18,+21,+21[11]/46,XX[9	Clinical karyotype, FISH	no abnormalities	54,XX,+X,+4,+6,+10,+14,+18,+21,+21	N/A	16
Nano_Leuk_0141	BMMC	LSK114	FLO-PRO114M	Retrospective	Yes	59	14.34	60.57	4.22	0.9	AML	FLT3-ITD	FLT3-ITD, AR 0.65	46,XY,t(9;11)(q34.3;p15)[14]/46,XY[6]	Clinical karyotype, FISH	FLT3-ITD	46,XY	N/A	N/A
Nano_Leuk_0145	BMMC	NBD114	FLO-PRO114M	Retrospective	Yes	59	0.64	6.03	9.41	0.95	B-ALL	High hyperdiploidy	no abnormalities	63,XY,+X,+4,+4,+5,+6,+8,+9,+10,+11,+14,+16,+17,+18,+20,+21,+21,+22[2]/64,sl,add(4)(p?12),+r[3]/46,XY[15]	Clinical karyotype, FISH	no abnormalities	62,XY,+4,+4,+5,+6,+8,+9,+10,+11,+14,+16,+17,+18,+20,+21,+21,+22	N/A	36
Nano_Leuk_0148	PBMC	NBD114	FLO-PRO114M	Retrospective	Yes	59	0.27	2.16	8	0.95	B-ALL	High hyperdiploidy	no abnormalities	55,XY,+X,+Y,+4,+6,+10,+17,+18,+21,+21[4]/46,XY[16]	Clinical karyotype, FISH	no abnormalities	53,XY,+4,+6,+10,+17,+18,+21,+21	N/A	38
Nano_Leuk_0149	BMMC	NBD114	FLO-PRO114M	Retrospective	Yes	59	0.38	3.5	9.33	0.99	B-ALL	High hyperdiploidy	no abnormalities	54,XX,+X,t(2;14)(p11.2;q11.2),+4,+6,inv(9)(p11q13)c,+10,+14,+17,+21,+21[14]/46,XX,inv(9)(p11q13)c[9]	Clinical karyotype, FISH	no abnormalities	54,XX,+X,+4,+6,+10,+14,+17,+21,+21	N/A	23
Nano_Leuk_0151	BMMC	LSK114	FLO-PRO114M	Retrospective	Yes	59	10.65	82.41	7.74	0.92	B-ALL	Ph-like	CRLF2::IGH	46,XY[20]	Clinical karyotype, FISH, qPCR	CRLF2::IGH	46,XY	0.99	N/A
Nano_Leuk_0152	BMMC	LSK114	FLO-PRO114M	Real-time	Yes	59	11.35	127.8	11.26	0.8	B-ALL	ETV6::RUNX1	ETV6::RUNX1	45,X,-X,-8,t(11;12)(q?14p13),add(13)(q?32),der(19)t(8;19)(q13;p13.1),+der(?)t(?;8)(?;p12)[8]/46,XX[12]	Clinical karyotype, FISH	ETV6::RUNX1	46,XX, -Xp	0.29	N/A
Nano_Leuk_0153	BMMC	LSK114	FLO-PRO114M	Real-time	Yes	59	11.41	97.65	8.56	0.97	B-ALL	B-Other	homozygous deletion of CDKN2A	46,XX,add(9)(p?21),add(10)(p?11.2)[4]/46,XX[16]	Clinical karyotype, FISH	Biallelic loss of CDKN2A	46,XX, +6q, -9p	N/A	N/A
Nano_Leuk_0154	DNA	LSK114	FLO-PRO114M	Real-time	Yes	59	3.39	14.37	4.24	0.75	B-ALL	iAMP21	iAMP21	47,XX,+X,-13,+14,add(21)(q11.2)[2]/46,XX[19]	Clinical karyotype, FISH	iAMP21 (5-6 copies 21)	49-50XY, +21, +21, +21, +21?	N/A	N/A
Nano_Leuk_0155	PBMC	LSK114	FLO-PRO114M	Real-time	Yes	59	6.78	68.56	10.11	0.84	B-ALL	ETV6::RUNX1	ETV6::RUNX1	45,X,-Y,-12,add(18)(p11.2),+der(?)t(?;12)(?;q13)[2]/46,XY[18]	Clinical karyotype, FISH	ETV6::RUNX1	46,XY	1.29	N/A
Nano_Leuk_0156	PBMC	LSK110	FLO-PRO002	Real-time	No	NA	NA	NA	NA	0.46	B-ALL	TCF3::PBX1	TCF3::PBX1	46,XX,t(1;19)(q23;p13.3),inc[1]/46,XX[20]	Clinical karyotype, FISH	TCF3::PBX1	46,XX	7.6	N/A
Nano_Leuk_0157	BMMC	LSK114	FLO-PRO114M	Real-time	Yes	59	1.48	12.03	8.16	0.95	B-ALL	DUX4r	no abnormalities	46,XX,i(8)(q10)[8]/46,XX[12]	Clinical karyotype, FISH	IGH::DUX4	46,XX	5.65	N/A
Nano_Leuk_0158	BMMC	LSK110	FLO-MIN106	Real-time	Yes	59	1.34	12.55	9.38	0.24	AML	NUP98::NSD1	NUP98r / mutation panel with NRAS c.38G>A p.(Gly13Asp)	46,XY[20]	Clinical karyotype, FISH	NUP98::NSD1	46,XY	0.62	N/A
Nano_Leuk_0159	PBMC	LSK114	FLO-PRO114M	Real-time	Yes	59	10.07	95.74	9.51	0.93	AML	KMT2Ar	KMT2A::MLLT1	46,XY,t(11;19)(q23;p13.3)[19]/46,XY[1]	Clinical karyotype, FISH	KMT2A::MLLT1	46,XY	1.19	N/A
Nano_Leuk_0161	BMMC	LSK114	FLO-PRO114M	Real-time	Yes	59	1.15	9.86	8.55	0.98	B-ALL	ETV6::RUNX1	ETV6::RUNX1	47,XY,+mar[2]/46,XY[18]	Clinical karyotype, FISH	ETV6::RUNX1	46,XY	0.57	N/A
Nano_Leuk_0162	PBMC	LSK114	FLO-PRO114M	Real-time	Yes	59	10.48	87.46	8.34	0.88	B-ALL	DUX4r	no abnormalities	49,XX,+10,+21,+22[10]/46,XX[11]	Clinical karyotype, FISH	IGH::DUX4; ERG internal deletion; TPMT A154T, Y240C	49,XX,+10,+21,+22	1.93	N/A
Nano_Leuk_0163	BMMC	LSK114	FLO-PRO114M	Real-time	Yes	59	8.8	100.05	11.37	0.95	B-ALL	Ph-like	CRLF2::P2RY8	51,XX,+X,+X,+4,+21,+21[17]/46,XX[3]	Clinical karyotype, FISH	CRLF2::P2RY8	51,XX,+4,+21,+21,+X,+X	2.05	N/A
Nano_Leuk_0164	Whole blood (bone marrow)	LSK114	FLO-PRO114M	Real-time	Yes	59	10.03	86.37	8.62	0.9	B-ALL	iAMP21	iAMP21	?46,X,add(X)(p11.2),-19,-21,+mar1,+mar2,inc[2]/46,XX[19]	Clinical karyotype, FISH, microarray	iAMP21	46,XX,+19p,+Xp	N/A	N/A
Nano_Leuk_0166	Whole blood (bone marrow)	LSK114	FLO-PRO114M	Real-time	Yes	59	18.17	123.19	6.78	0.95	AML	KMT2Ar	KMT2A::MLLT10	47,XY,+8[20]	Clinical karyotype, FISH	KMT2A::MLLT10	47,XY,+8	0.72	N/A
Nano_Leuk_0168	Whole blood (peripheral blood)	LSK114	FLO-PRO114M	Real-time	Yes	152	13.15	81.69	6.21	unknown	B-ALL	ETV6::RUNX1	ETV6::RUNX1	87~89<4n>,XXYY,-5,-7,del(7)(q22q36),add(8)(p11.2),-11,?add(12)(p11.2)x1~2,add(17)(p11.2), +1~2mar[cp3]/46,XY[17]	Clinical karyotype, FISH	ETV6::RUNX1	46,XY	4.59	N/A
Nano_Leuk_0170	Whole blood (peripheral blood)	LSK114	FLO-PRO114M	Real-time	Yes	152	8.26	92.56	11.21	0.69	AML	NPM1-mutated	NPM1m	46,XX[20]	Clinical karyotype, FISH	NPM1 860+TCTG (28/96); TET2 1612C>T (1/4); IDH2 WT (0/6))	46,XX	N/A	N/A
Nano_Leuk_0171	Whole blood (bone marrow)	LSK114	FLO-PRO114M	Real-time	Yes	152	19.62	139.97	7.14	0.95	B-ALL	ZNF384r	EP300::ZNF384	46,XX[20]	Clinical karyotype, FISH	EP300::ZNF384	46,XX	1.13	N/A
Nano_Leuk_0172	Whole blood (peripheral blood)	LSK114	FLO-PRO114M	Real-time	Yes	152	15.11	123.92	8.2	0.9	AML	KMT2Ar	KMT2A::USP2	46,XY,add(7)(p?15),del(9)(q13q34),add(11)(q23)[9]/46,XY[11]	Clinical karyotype, FISH	KMT2A::USP2	46,XY	2.6	N/A
Nano_Leuk_0173	Whole blood (bone marrow)	LSK114	FLO-PRO114M	Real-time	Yes	152	6.93	86.44	12.47	0.61	B-ALL	High hyperdiploidy	no abnormalities	67,XX,+X,+X,+der(1;3)(q10;q10),+4,+4,+5,+6,+7,+8,+8,+10,+10,+11,+12,+14,+16,+17,+18,+21,+21,+22[4]/46,XX[16]	Clinical karyotype, FISH	no abnormalities	66,XX,+X,+X, +1q,+3q,+4,+4,+5,+6,+7,+8,+8,+10,+10,+11,+12,+14,+16,+17,+18,+21,+21,+22	N/A	5
Nano_Leuk_0203	BMMC	LSK109	FLO-PRO002	Retrospective	No	NA	22.17	NA	NA	0.79	AML	RUNX1::RUNX1T1	RUNX1::RUNX1T1	45,-Y,t(X;21;8)(p22.1;q22;q22) [17/85%]; 46,XY [3/15%]	Clinical karyotype, RNAseq	RUNX1::RUNX1T1	46,XY	25.87	N/A
Nano_Leuk_0209	BMMC	LSK110	FLO-PRO002	Retrospective	Yes	59	19.24	143.72	7.47	0.84	AML	NUP98::NSD1	NUP98::NSD1	46,XY [20/100%]	Clinical karyotype, RNAseq	NUP98::NSD1	46,XY	1.67	N/A
Nano_Leuk_0211	BMMC	LSK110	FLO-PRO002	Retrospective	No	NA	26.62	NA	NA	0.76	AML	KMT2Ar	KMT2A::MLLT10	47,XX,+9,ins(10;11)(p12;q23q23) [14/87.5%]; 46,XX [2/12.5%]	Clinical karyotype, RNAseq	KMT2A::MLLT10	47,XX,+9	4.2	N/A
Nano_Leuk_0222	BMMC	LSK114	FLO-PRO114M	Retrospective	Yes	59	12.69	111.61	8.8	0.94	B-ALL	DUX4r	IGH::DUX4	46,XX [25/100%]	Clinical karyotype, RNAseq	IGH::DUX4	46,XX	1.1	N/A
Nano_Leuk_0223	BMMC	NBD114	FLO-PRO114M	Retrospective	Yes	59	1	5.99	5.99	0.91	B-ALL	Low hypodiploidy	no abnormalities	39,XX,-3,-4,der(5)t(5;11)(q35;q12).ish der(5)t(5;11)(q35;q12)(wcp11+),-7,-9,add(12)(p11.2),-15,-16,-17,-18,-22,+2mar [6/30%]; 68-71,idemx2,-3,i(3)(p11)x2,-7,-11[cp5] [5/25%]; 39,X,add(X)(q24),add(1)(q24),-3,i(3)(p11),-4,inv(5)(p15.3q13),-7,add(9)(p22),-10,der(12)t(7;12)(q11.2;q24.1),-15,-16,add(17)(q25),-18,add(21)(q22).ish der(21)t(3;21)(p24;q22)(wcp3+),-22,+mar [3/15%]; 46,XX [6/30%]	Clinical karyotype, RNAseq	no abnormalities	38, XX, -3, -4, -7, -9, +11q, -15, -16, -17,-18	N/A	9
Nano_Leuk_0224	BMMC	NBD114	FLO-PRO114M	Retrospective	Yes	59	1.45	12.27	8.49	0.77	B-ALL	Near haploidy	no abnormalities	27,XY,+17,+18,+21 [4/23%]; 54,XY,+X,+Y,+17,+17,+18,+18,+21,+21 [1/ 6%]; 46,XY [12/71%]	Clinical karyotype, RNAseq	no abnormalities	27<1n>,XY,+14,+18,+21	N/A	19
Nano_Leuk_0225	BMMC	NBD114	FLO-PRO114M	Retrospective	Yes	59	1.86	19.51	10.49	0.65	B-ALL	Near haploidy	no abnormalities	27,XY,+13,+18,+21[cp8] [8/35%]; 34,idem,+1,+2,+3,+5,+7,+15,+16[cp6] [6/26%]; 46,XY [9/39%]	Clinical karyotype, RNAseq	no abnormalities	27<1n>,XY,+1q,+10,+18,+21	N/A	7
Nano_Leuk_0226	BMMC	LSK112	FLO-PRO112	Retrospective	No	NA	17.38	NA	NA	0.91	B-ALL	Near haploidy	no abnormalities	30,XY,+4,+8,+10,+14,+18,+21 [4/20%]; 59,XY,+X,+4,+4,+8,+8,+10,+14,+14,+17,+18,+18,+21,+21 [14/70%]; 46,XY [2/10%]	Clinical karyotype, RNAseq	no abnormalities	30<1n>,XY,+4,+8,+10,+14,+18,+21	N/A	Missing read timing
Nano_Leuk_0227	BMMC	LSK110	FLO-PRO002	Retrospective	Yes	59	2.85	31.97	11.23	0.52	B-ALL	Low hypodiploidy	no abnormalities	36,X,-X,-2,-3,-4,-7,-12,-13,-16,-17,-20 [8/40%]; 64,idem,x2,+1,+6,+18,+21,+22 [9/45%]; 46,XX [3/15%]	Clinical karyotype, RNAseq	no abnormalities	35<2n>,X,-X,-2,-3,-4,-7,-9,-12,-13,-16,-17,-20	N/A	2
Nano_Leuk_0228	BMMC	NBD114	FLO-PRO114M	Retrospective	Yes	59	0.61	6.43	10.59	0.82	B-ALL	Low hypodiploidy	no abnormalities	36,XY,add(1)(p36),-2,-3,-4,?del(5)(q),-7,add(8)(q24),-9,-10,-13,-15,-16,-17[cp17] [20/100%]	Clinical karyotype, RNAseq	no abnormalities	34<1n>,XY,+1,+5p,+5q,+6,+8.+10,+11,+14,+15,+18,+19,+21,+22p	N/A	16
Nano_Leuk_0229	BMMC	LSK110	FLO-PRO002	Retrospective	Yes	59	19.5	28.51	1.46	0.51	B-ALL	Low hypodiploidy	no abnormalities	38,X,+X,+1,+4,+5,+6,+8,+9,+10,+11,+14,+18,+19,+20,+21,+22[cp19] [19/95%]; 46,XX [1/5%]	Clinical karyotype, RNAseq	no abnormalities	36<1n>,X,+X,+1,+4p,+5,+6,+7q,+8,+9,+10,+11,+14,+18,+19,+21,+22	N/A	6
Nano_Leuk_0230	BMMC	NBD114	FLO-PRO114M	Retrospective	Yes	223	3.487	30.3718	8.71	0.89	B-ALL	MEF2Dr	MEF2D::HNRNPUL1	46,XX,add(3)(q29),del(13)(q14) [23/82%]; 46,XX [5/18%]	Clinical karyotype, RNAseq	MEF2D::HNRNPUL1	46,XX,+2q,+3q,-13p,+Xq	4.86	N/A
Nano_Leuk_0231	BMMC	LSK110	FLO-PRO002	Retrospective	Yes	59	5.41	38.15	7.05	0.9	B-ALL	MEF2Dr	MEF2D::BCL9	47,XX,t(5;7)(q11.2;p13),del(9)(p22),del(9)(p13),+mar [19/100%]	Clinical karyotype, RNAseq	MEF2D::BCL9	46,XX	13.85	N/A
Nano_Leuk_0233	BMMC	NBD114	FLO-PRO114M	Retrospective	Yes	223	2.499	22.6909	9.08	0.78	B-ALL	Ph	BCR::ABL1	46,XX,t(9;22)(q34;q11.2) [9/45%]; 46,XX [7/35%]; 46,XX,dup(1)(q21q32),ider(9)(q10)t(9;22)(q34;q11.2),der(22)t(9;22) [3/15%]; 45,XX,ider(9)(q10)t(9;22)(q34;q11.2),der(22)t(9;22),-17 [1/5%]	Clinical karyotype, RNAseq	BCR::ABL1	46,XX	1.7	N/A
Nano_Leuk_0234	BMMC	LSK110	FLO-PRO002	Retrospective	Yes	59	12.63	121.39	9.61	0.96	B-ALL	Ph	BCR::ABL1	60,XX,+X,+2,+4,+5,+6,+8,t(9;22)(q34;q11.2),+10,+12,+13,+14,+15,+17,+21,+21 [20/100%]	Clinical karyotype, RNAseq	BCR::ABL1	59,XX,+X,+2,+4,+5,+6,+8,+10,+14,+14,+15,+16,+17,+21	1.88	5
Nano_Leuk_0238	BMMC	LSK114	FLO-PRO114M	Retrospective	No	59	39.6	35.84	0.91	0.79	B-ALL	Ph-like	CRLF2::P2RY8	48,XY,+X,+21c [11/55%]; 47,XY,+21c [9/45%]	Clinical karyotype, RNAseq	CRLF2::P2RY8	50,XY,+X,+14,+17q,+21,+21	21.59	N/A
Nano_Leuk_0240	BMMC	NBD114	FLO-PRO114M	Retrospective	Yes	59	1.02	6.81	6.69	0.53	B-ALL	Ph-like	no abnormalities	47,XY,+21 [4/20%]; 46,XY [16/80%]	Clinical karyotype, RNAseq	no abnormalities	47,XY,+21	N/A	N/A
Nano_Leuk_0242	BMMC	LSK110	FLO-PRO002	Retrospective	Yes	59	21.01	166.85	7.94	0.79	B-ALL	ZNF384r	TCF3::ZNF384	46,XY [19/100%]	Clinical karyotype, RNAseq	TCF3::ZNF384	46,XY,+5q,-6p	1.01	N/A
Nano_Leuk_0244	BMMC	NBD114	FLO-PRO114M	Retrospective	Yes	223	1.245	15.0521	12.09	0.96	B-ALL	ZNF384r	CREBBP::ZNF384	46,XY [25/100%]	Clinical karyotype, RNAseq	CREBBP::ZNF384	46,XY	7.65	N/A
Nano_Leuk_0250	BMMC	LSK110	FLO-PRO002	Retrospective	Yes	59	11.92	124.73	10.46	0.85	B-ALL	ETV6::RUNX1	ETV6::RUNX1	48,XY,+10,+16,del(16)(q12-13)[9]/46,XY[12]	Clinical karyotype, FISH	ETV6::RUNX1	47,XY,+10,+16p	1.11	N/A
Nano_Leuk_0254	BMMC	LSK114	FLO-PRO114M	Retrospective	Yes	59	14.64	108.6	7.42	0.96	B-ALL	TCF3::PBX1	TCF3::PBX1	46,XY,t(1;19)(q23;p13.3)[5]/46,XY[5]	Clinical karyotype, FISH	TCF3::PBX1	46,XY	0.68	N/A

## Sheet: Sup. Table 2
GRCh38_chromosome	start	end	gene
NC_000010.11	26696593	26911087	ABI1
NC_000009.12	130663043	130937675	ABL1
NC_000001.11	179049330	179279684	ABL2
NC_000006.12	167776893	168022023	AFDN
NC_000004.12	86885002	87191039	AFF1
NC_000018.10	63073346	63370128	BCL2
NC_000003.12	187671377	187795725	BCL6
NC_000001.11	147491501	147676216	BCL9
NC_000022.11	23129704	23368037	BCR
NC_000016.10	88824858	89027207	CBFA2T3
NC_000016.10	66978984	67151058	CBFB
NC_000019.10	33249934	33352534	CEBPA
NC_000016.10	3675054	3930713	CREBBP
NC_000023.11	1137549	1262723	CRLF2
NC_000005.10	150003291	150163372	CSF1R
NC_000006.12	18173860	18314548	DEK
NC_000004.12	190034412	190135686	DUX4
NC_000019.10	11327207	11434342	EPOR
NC_000021.9	38330027	38711780	ERG
NC_000012.12	11599674	11945377	ETV6
NC_000013.11	27953274	28150592	FLT3
NC_000016.10	31130138	31241605	FUS
NC_000016.10	4264761	4389597	GLIS2
NC_000002.12	46243667	46436697	HLF
NC_000019.10	41212496	41357787	HNRNPUL1
NC_000014.9	105536437	106929844	IGH
NC_000007.14	50254068	50455101	IKZF1
NC_000009.12	4934390	5179948	JAK2
NC_000008.11	41879479	42101994	KAT6A
NC_000011.10	118386456	118576832	KMT2A
NC_000008.11	55829835	56064169	LYN
NC_000003.12	169033499	169713775	MECOM
NC_000001.11	156413727	156550779	MEF2D
NC_000003.12	158521163	158657252	MLF1
NC_000019.10	6160381	6329975	MLLT1
NC_000010.11	21474646	21793630	MLLT10
NC_000008.11	127685434	127792951	MYC
NC_000016.10	15703135	15857028	MYH11
NC_000005.10	177131798	177300213	NSD1
NC_000013.11	47987726	48097221	NUDT15
NC_000009.12	131075573	131284663	NUP214
NC_000011.10	3621083	3847792	NUP98
NC_000005.10	171337116	171461810	NPM1
NC_000015.10	34293315	34407737	NUTM1
NC_000023.11	1462581	1537185	P2RY8
NC_000009.12	36783269	37084268	PAX5
NC_000001.11	164505584	164949296	PBX1
NC_000004.12	54179280	54348245	PDGFRA
NC_000005.10	150063839	150205872	PDGFRB
NC_000003.12	128569969	128731075	RPN1
NC_000021.9	34737801	36054667	RUNX1
NC_000008.11	91904972	92153286	RUNX1T1
NC_000019.10	1559291	1702615	TCF3
NC_000018.10	55172185	55714787	TCF4
NC_000006.12	18078311	18205077	TPMT
NC_000019.10	10300533	10430608	TYK2
NC_000002.12	144314364	144571057	ZEB2
NC_000001.11	33206492	33350719	ZNF362
NC_000012.12	6616477	6739572	ZNF384

## Sheet: Sup. Table 3
GRCh38_chromosome	start	end	gene
NC_000009.12	130663881	130937675	ABL1
NC_000001.11	179049327	179279684	ABL2
NC_000014.9	23008564	23145614	ACIN1
NC_000006.12	167776564	168022023	AFDN
NC_000004.12	86884606	87191054	AFF1
NC_000008.11	107199011	107582147	ANGPT1
NC_000006.12	156727846	157260779	ARID1B
NC_000012.12	14203008	14552935	ATF7IP
NC_000007.14	69548919	70842899	AUTS2
NC_000014.9	98349702	99328183	BCL11B
NC_000018.10	63073346	63369778	BCL2
NC_000001.11	147491401	147676219	BCL9
NC_000022.11	23130365	23368037	BCR
NC_000007.14	140669334	140974764	BRAF
NC_000005.10	813735	942824	BRD9
NC_000020.11	33440122	33700031	CBFA2T2
NC_000016.10	88824855	89027156	CBFA2T3
NC_000016.10	66979147	67151058	CBFB
NC_000006.12	138717306	138843319	CCDC28A
NC_000006.12	41884933	42098894	CCND3
NC_000007.14	92554921	92895194	CDK6
NC_000009.12	21917752	22044491	CDKN2A
NC_000019.10	33249934	33352564	CEBPA
NC_000008.11	47686914	47788164	CEBPD
NC_000016.10	3675054	3930120	CREBBP
NC_000023.11	1137538	1266170	CRLF2
NC_000005.10	150003291	150163372	CSF1R
NC_000007.14	101765904	102333958	CUX1
NC_000010.11	94712706	94902914	CYP2C19
NC_000013.11	71387966	71917192	DACH1
NC_000023.11	41283398	41400274	DDX3X
NC_000006.12	18174169	18314568	DEK
NC_000016.10	10878891	10992400	DEXI
NC_000004.12	190021135	190225845	DUX4_chr4
NC_000010.11	133693233	133811133	DUX4_chr10
NC_000024.10	11256823	11383607	DUX4_chrY
NC_000005.10	158466640	159149780	EBF1
NC_000019.10	18392663	18572127	ELL
NC_000007.14	36802906	37499326	ELMO1
NC_000007.14	73977789	74119907	ELN
NC_000022.11	41042302	41230083	EP300
NC_000019.10	11327205	11434342	EPOR
NC_000021.9	38317261	38711780	ERG
NC_000012.12	11599854	11945402	ETV6
NC_000022.11	29218009	29350525	EWSR1
NC_000012.12	132440455	132635188	FBRSL1
NC_000002.12	218931087	219035657	FEV
NC_000011.10	128636535	128863267	FLI1
NC_000013.11	27953274	28150592	FLT3
NC_000003.12	70904714	71633989	FOXP1
NC_000016.10	31130110	31244871	FUS
NC_000023.11	48736574	48844311	GATA1
NC_000003.12	128429422	128587620	GATA2
NC_000016.10	4264761	4389595	GLIS2
NC_000018.10	46054332	46178333	HAUS1
NC_000017.11	55214960	55375065	HLF
NC_000005.10	179564178	179673721	HNRNPH1
NC_000019.10	41212486	41357906	HNRNPUL1
NC_000007.14	27150421	27256520	HOTTIP
NC_000007.14	27120591	27230261	HOXA10
NC_000007.14	27131157	27237759	HOXA11
NC_000007.14	27146880	27250106	HOXA13
NC_000007.14	27112438	27215530	HOXA9
NC_000017.11	48571156	48676473	HOXB9
NC_000014.9	105536437	106929844	IGH
NC_000007.14	50144712	50455101	IKZF1
NC_000009.12	4935245	5179948	JAK2
NC_000008.11	41879479	42101988	KAT6A
NC_000012.12	230057	439455	KDM5A
NC_000011.10	118381022	118576824	KMT2A
NC_000010.11	90995808	91112159	LINC00502
NC_000011.10	8174304	8318635	LMO1
NC_000011.10	33808576	33942289	LMO2
NC_000003.12	100351193	100506326	LNP1
NC_000008.11	55829827	56062447	LYN
NC_000003.12	152194321	152515780	MBNL1
NC_000003.12	168914701	169713775	MECOM
NC_000001.11	156410579	156550842	MEF2D
NC_000022.11	40360281	40686719	MKL1
NC_000003.12	158521164	158656460	MLF1
NC_000019.10	6160381	6329948	MLLT1
NC_000010.11	21484172	21793630	MLLT10
NC_000001.11	151009675	151118497	MLLT11
NC_000009.12	20291665	20672543	MLLT3
NC_000006.12	167776922	168022023	MLLT4
NC_000017.11	38655273	38779795	MLLT6
NC_000007.14	156905956	157060653	MNX1
NC_000006.12	135131315	135269173	MYB
NC_000008.11	127686069	127791434	MYC
NC_000016.10	15664913	15857028	MYH11
NC_000012.12	75994892	76134958	NAP1L1
NC_000008.11	70059768	70453827	NCOA2
NC_000020.11	46010985	46139941	NCOA5
NC_000017.11	15980094	16265560	NCOR1
NC_000019.10	12945770	13148796	NFIX
NC_000005.10	36826759	37115824	NIPBL
NC_000014.9	36466397	36570225	NKX2-1
NC_000020.11	32393059	32635333	NOL4L
NC_000005.10	171337648	171460884	NPM1
NC_000005.10	177083025	177395741	NSD1
NC_000013.11	47987567	48097146	NUDT15
NC_000009.12	131075561	131284670	NUP214
NC_000011.10	3625010	3912733	NUP98
NC_000015.10	34293315	34407737	NUTM1
NC_000023.11	1412572	1587144	P2RY8
NC_000009.12	36783275	37084479	PAX5
NC_000001.11	164509360	164901830	PBX1
NC_000004.12	54179097	54348245	PDGFRA
NC_000005.10	150063839	150205884	PDGFRB
NC_000011.10	85907171	86119881	PICALM
NC_000015.10	73944673	74097819	PML
NC_000001.11	3018497	3488621	PRDM16
NC_000002.12	108669446	108835811	RANBP2
NC_000004.12	98211376	98493861	RAP1GDS1
NC_000001.11	110289323	110396681	RBM15
NC_000001.11	167575034	167758692	RCSD1
NC_000003.12	184249098	184359054	RPN1
NC_000010.11	90821952	90958555	RPP30
NC_000021.9	34737801	35099334	RUNX1
NC_000008.11	91904967	92186563	RUNX1T1
NC_000023.11	119565724	119743370	SEPT6
NC_000009.12	128633655	128746396	SET
NC_000014.9	36423288	36563785	SFTA3
NC_000009.12	1965042	2243624	SMARCA2
NC_000011.10	47327658	47428109	SPI1
NC_000005.10	81367360	81801253	SSBP2
NC_000023.11	123910560	124152656	STAG2
NC_000001.11	47183569	47364147	STIL
NC_000017.11	35759484	35897242	TAF15
NC_000001.11	47166290	47282266	TAL1
NC_000009.12	105612457	105713112	TAL2
NC_000020.11	13339389	13688936	TASP1
NC_000019.10	1559290	1702334	TCF3
NC_000014.9	22497506	22602132	TCRA
NC_000007.14	142249011	142863287	TCRB
NC_000010.11	101081304	101187789	TLX1
NC_000005.10	171259284	171362134	TLX3
NC_000006.12	18078311	18205143	TPMT
NC_000014.9	22497506	22602132	TRA
NC_000007.14	142299011	142813287	TRB
NC_000019.10	10300528	10430572	TYK2
NC_000017.11	44155033	44271626	UBTF
NC_000011.10	119305215	119431726	USP2
NC_000007.14	6038790	6211564	USP42
NC_000023.11	40947408	41286579	USP9X
NC_000007.14	138993520	139159720	ZC3HAV1
NC_000009.12	37070164	37408149	ZCCHC7
NC_000002.12	144334375	144570391	ZEB2
NC_000001.11	33206307	33350720	ZNF362
NC_000012.12	6616477	6739572	ZNF384
NC_000018.10	25011924	25402250	ZNF521
NC_000009.12	113826282	114106595	ZNF618

## Sheet: Supp. Table 4
GRCh38_chromosome	start	end	gene
NC_000009.12	130663881	130937675	ABL1
NC_000001.11	179049327	179279684	ABL2
NC_000014.9	23008564	23145614	ACIN1
NC_000006.12	167776564	168022023	AFDN
NC_000004.12	86884606	87191054	AFF1
NC_000008.11	107199482	107548026	ANGPT1
NC_000006.12	156727846	157260779	ARID1B
NC_000020.11	32308334	32489319	ASXL1
NC_000002.12	25683753	25928443	ASXL2
NC_000012.12	14315632	14552935	ATF7IP
NC_000007.14	69548919	70842899	AUTS2
NC_000002.12	60401167	60603498	BCL11A
NC_000014.9	99119287	99321713	BCL11B
NC_000018.10	63073346	63369778	BCL2
NC_000001.11	147491401	147676219	BCL9
NC_000023.11	40001246	40227390	BCOR
NC_000023.11	129930302	130108083	BCORL1
NC_000022.11	23130365	23368037	BCR
NC_000007.14	140669334	140974764	BRAF
NC_000005.10	813735	942824	BRD9
NC_000019.10	12888600	13148796	CALR/NFIX
NC_000020.11	33440122	33700031	CBFA2T2
NC_000016.10	88824855	89027156	CBFA2T3
NC_000016.10	66979147	67151058	CBFB
NC_000011.10	119156276	119431726	CBL/USP2
NC_000008.11	129301694	129730239	CCDC26
NC_000006.12	138723520	138843319	CCDC28A
NC_000012.12	4223736	4355356	CCND2
NC_000006.12	41884933	42098894	CCND3
NC_000006.12	109316514	109432559	CD164
NC_000007.14	92554921	92886627	CDK6
NC_000009.12	21917752	22044491	CDKN2A
NC_000019.10	33249934	33352564	CEBPA
NC_000008.11	47686914	47788164	CEBPD
NC_000016.10	30133410	30239076	CORO1A
NC_000016.10	3675054	3930120	CREBBP
NC_000024.10	1137538	1262636	CRLF2
NC_000005.10	150003291	150205884	CSF1R/PDGFRB
NC_000001.11	36416043	36533314	CSF3R
NC_000016.10	67512407	67689185	CTCF
NC_000007.14	101765904	102333958	CUX1
NC_000010.11	94712706	94902914	CYP2C19
NC_000013.11	71387966	71917192	DACH1
NC_000005.10	177461577	177566966	DDX41
NC_000016.10	10878891	10992400	DEXI
NC_000019.10	10668053	10881910	DNM2
NC_000002.12	25178552	25392590	DNMT3A
NC_000010.11	133693233	133811133	DUX4L10/DUX4L11/DUX4L12/DUX4L13/DUX4L14/DUX4L15
NC_000024.10	11256823	11383607	DUX4L16/DUX4L17/DUX4L18/DUX4L19
NC_000004.12	190021135	190142287	DUX4L7/DUX4L6/DUX4L5/DUX4L4/DUX4/DUX4L3/DUX4L2
NC_000005.10	158645908	159149780	EBF1
NC_000011.10	34428795	34563800	ELF5
NC_000019.10	18392663	18572127	ELL
NC_000007.14	36802906	37499326	ELMO1
NC_000007.14	73977789	74119907	ELN
NC_000022.11	41042302	41230083	EP300
NC_000019.10	11327205	11434342	EPOR
NC_000001.11	51304263	51569354	EPS15
NC_000021.9	38317261	38711780	ERG
NC_000012.12	11599854	11945402	ETV6
NC_000022.11	29218009	29350525	EWSR1
NC_000007.14	148757372	148934349	EZH2
NC_000012.12	132440455	132635188	FBRSL1
NC_000002.12	218931087	219035657	FEV
NC_000011.10	128636535	128863267	FLI1
NC_000013.11	27953274	28150592	FLT3
NC_000003.12	70904714	71633989	FOXP1
NC_000016.10	31130110	31244871	FUS
NC_000023.11	48736574	48844311	GATA1
NC_000003.12	128429422	128543187	GATA2
GRCh38_chromosome	start	end	gene
NC_000016.10	4264761	4389595	GLIS2
NC_000009.12	3774128	4350036	GLIS3
NC_000020.11	58789740	58961195	GNAS
NC_000018.10	46054332	46178333	HAUS1
NC_000017.11	55214960	55375065	HLF
NC_000005.10	179564178	179673721	HNRNPH1
NC_000019.10	41212486	41357906	HNRNPUL1
NC_000007.14	27112438	27256520	HOXA9/HOXA10/HOXA11/HOXA13/HOTTIP
NC_000017.11	48571156	48676473	HOXB9
NC_000011.10	482242	585576	HRAS
NC_000002.12	208186227	208305143	IDH1
NC_000015.10	90033978	90152476	IDH2
NC_000014.9	105536437	106929844	IGH
NC_000007.14	50254782	50455101	IKZF1
NC_000005.10	76353255	76758132	IQGAP2
NC_000009.12	4935245	5179948	JAK2
NC_000019.10	17774782	17898071	JAK3
NC_000008.11	41879479	42101988	KAT6A
NC_000012.12	230057	439455	KDM5A
NC_000023.11	44823175	45162779	KDM6A
NC_000004.12	54607928	54790715	KIT
NC_000007.14	152084925	152486005	KMT2C
NC_000012.12	48968975	49110147	KMT2D
NC_000012.12	25155246	25300923	KRAS
NC_000006.12	128833141	129760225	LAMA2/ARHGAP18
NC_000010.11	90995808	91112159	LINC00502
NC_000011.10	8174304	8318635	LMO1
NC_000011.10	33808576	33942289	LMO2
NC_000003.12	100351193	100506326	LNP1
NC_000008.11	55829827	56062447	LYN
NC_000006.12	95527497	95659457	MANEA
NC_000003.12	152194321	152515780	MBNL1
NC_000003.12	169033499	169713775	MECOM
NC_000001.11	156413721	156550842	MEF2D
NC_000015.10	41571229	41819943	MGA
NC_000016.10	15593294	15907028	MIR484/NDE1/MYH11
NC_000022.11	40360281	40686719	MKL1
NC_000003.12	158521164	158656460	MLF1
NC_000019.10	6160381	6329948	MLLT1
NC_000010.11	21484172	22053721	MLLT10/DNAJC1
NC_000001.11	151009675	151118497	MLLT11
NC_000009.12	20291665	20672543	MLLT3
NC_000006.12	167776922	168022023	MLLT4
NC_000017.11	38655273	38779795	MLLT6
NC_000007.14	156954853	157060653	MNX1
NC_000001.11	43287804	43404464	MPL
NC_000006.12	135131315	135269173	MYB
NC_000008.11	127686069	127791434	MYC
NC_000012.12	75994892	76134958	NAP1L1
NC_000008.11	70059768	70453827	NCOA2
NC_000020.11	46010985	46139941	NCOA5
NC_000017.11	15980094	16265560	NCOR1
NC_000017.11	30995488	31427677	NF1
NC_000005.10	36826759	37115824	NIPBL
NC_000020.11	32393059	32635333	NOL4L
NC_000001.11	114654464	114766894	NRAS
NC_000005.10	177083025	177350213	NSD1
NC_000013.11	47987567	48097146	NUDT15
NC_000009.12	131075561	131284670	NUP214
NC_000011.10	3625010	3847792	NUP98
NC_000015.10	34293315	34407737	NUTM1
NC_000024.10	1412572	1587144	P2RY8
NC_000009.12	36783275	37408149	PAX5/ZCCHC7
NC_000001.11	164509360	164901830	PBX1
NC_000004.12	54179097	54348245	PDGFRA
NC_000023.11	134323312	134478792	PHF6
NC_000011.10	85907171	86119881	PICALM
NC_000023.11	15269451	15385554	PIGA
NC_000002.12	68315190	68447453	PLEK
NC_000015.10	73944673	74097819	PML
NC_000017.11	60550183	60716280	PPM1D
NC_000003.12	135915673	136197910	PPP2R3A
NC_000001.11	3018497	3488621	PRDM16
NC_000017.11	1600629	1734867	PRPF8
NC_000002.12	218609656	218713443	PTD
NC_000010.11	87813438	88020345	PTEN
NC_000012.12	112368732	112559918	PTPN11
NC_000008.11	116795934	116924866	RAD21
NC_000014.9	67769779	68733172	RAD51B
NC_000002.12	108669446	108835811	RANBP2
NC_000004.12	98211376	98493861	RAP1GDS1
NC_000017.11	40259171	40407643	RARA
NC_000001.11	110289323	110396681	RBM15
NC_000001.11	167580237	167758692	RCSD1
NC_000003.12	128569970	128700876	RPN1
NC_000010.11	90821952	90958555	RPP30
NC_000011.10	14227920	14414506	RRAS2
NC_000021.9	34737801	35099334	RUNX1
NC_000008.11	91904967	92153226	RUNX1T1
NC_000003.12	128030957	128203909	RUVBL1
NC_000023.11	119565724	119743370	SEPT6
NC_000009.12	128633655	128746396	SET
NC_000018.10	44630173	45118510	SETBP1
NC_000003.12	46966408	47213977	SETD2
NC_000002.12	197341974	197485091	SF3B1
NC_000014.9	36423288	36570225	SFTA3/NKX2-1
NC_000012.12	111355917	111501623	SH2B3
NC_000016.10	87780023	87919494	SLC7A5
NC_000009.12	1965219	2243624	SMARCA2
NC_000023.11	53324149	53472728	SMC1A
NC_000010.11	110517691	110654634	SMC3
NC_000011.10	47304858	47428576	SPI1
NC_000017.11	76684115	76787411	SRSF2
NC_000005.10	81367360	81801253	SSBP2
NC_000023.11	123910560	124152656	STAG2
NC_000017.11	42149177	42438568	STAT5B/STAT3
NC_000017.11	35759484	35897242	TAF15
NC_000001.11	47166290	47364147	TAL1/STIL
NC_000009.12	105612457	105713112	TAL2
NC_000020.11	13339389	13688936	TASP1
NC_000019.10	1559290	1702334	TCF3
NC_000014.9	21571904	22602132	TCRA/TRA
NC_000007.14	142249011	142863287	TCRB
NC_000004.12	105095875	105329803	TET2
NC_000010.11	101081304	101187789	TLX1
NC_000005.10	171259284	171460884	TLX3/NPM1
NC_000017.11	7618402	7737550	TP53
NC_000006.12	18078311	18314568	TPMT/DEK
NC_000007.14	142249011	142863287	TRB
NC_000019.10	10300528	10430572	TYK2
NC_000021.9	43042956	43157578	U2AF1
NC_000011.10	118309581	118576824	UBE4A/KMT2A
NC_000017.11	44155033	44271626	UBTF
NC_000007.14	6038790	6211564	USP42
NC_000023.11	41035615	41400274	USP9X/DDX3X
NC_000011.10	32337775	32485535	WT1
NC_000019.10	3995218	4116818	ZBTB7A
NC_000007.14	138993520	139159720	ZC3HAV1
NC_000002.12	144334375	144570391	ZEB2
NC_000002.12	43172402	43276606	ZFP36L2
NC_000001.11	33206307	33350720	ZNF362
NC_000012.12	6616477	6739572	ZNF384
NC_000018.10	25011924	25402250	ZNF521
NC_000009.12	113826282	114106595	ZNF618
NC_000023.11	15740451	15873260	ZRSR2

## Sheet: Sup. Table 5
Sample	Fusion	Supporting Reads	Secondary Fusion	Supporting Reads
Nano_Leuk_0048	-	-
Nano_Leuk_0050	ETV6::RUNX1	9
Nano_Leuk_0052	-	-
Nano_Leuk_0055	-	-
Nano_Leuk_0057	-	-
Nano_Leuk_0058	BCR::ABL1	8
Nano_Leuk_0060	CRLF2::P2RY8	10
Nano_Leuk_0129	-	-
Nano_Leuk_0130	MEF2D::CSF1R	21
Nano_Leuk_0131	-	-
Nano_Leuk_0132	EBF1::PDGFRB	10
Nano_Leuk_0133	-	-
Nano_Leuk_0136	CRLF2::P2RY8	6	PAX5::MLLT3	19
Nano_Leuk_0140	-	-
Nano_Leuk_0141	-	-
Nano_Leuk_0145	-	-
Nano_Leuk_0148	-	-
Nano_Leuk_0149	-	-
Nano_Leuk_0151	CRLF2::IGH	21
Nano_Leuk_0152	ETV6::RUNX1	42
Nano_Leuk_0153	-	-
Nano_Leuk_0154	-	-
Nano_Leuk_0155	ETV6::RUNX1	28	PAX5::ZCCHC7	10
Nano_Leuk_0156	TCF3::PBX1	7
Nano_Leuk_0157	DUX4::IGH	4
Nano_Leuk_0158	NUP98::NSD1	3
Nano_Leuk_0159	KMT2A::MLLT1	44
Nano_Leuk_0161	ETV6::RUNX1	8
Nano_Leuk_0162	DUX4::IGH	11
Nano_Leuk_0163	CRLF2::P2RY8	8
Nano_Leuk_0164	-	-
Nano_Leuk_0166	KMT2A::MLLT10	13
Nano_Leuk_0168	ETV6::RUNX1	14	PAX5::ZCCHC7	5
Nano_Leuk_0170	-	-
Nano_Leuk_0171	EP300::ZNF384	87	PAX5::ZCCHC7	7
Nano_Leuk_0172	KMT2A::USP2	56	PAX5::ZCCHC7	5
Nano_Leuk_0173	-	-
Nano_Leuk_0203	RUNX1::RUNX1T1	4
Nano_Leuk_0209	NUP98::NSD1	33
Nano_Leuk_0211	KMT2A::MLLT10	19
Nano_Leuk_0222	DUX4::IGH	30	PAX5::ZCCHC7	11
Nano_Leuk_0223	-	-
Nano_Leuk_0224	-	-
Nano_Leuk_0225	-	-
Nano_Leuk_0226	-	-
Nano_Leuk_0227	-	-
Nano_Leuk_0228	-	-
Nano_Leuk_0229	-	-
Nano_Leuk_0230	MEF2D::HNRNRPUL1	8
Nano_Leuk_0231	MEF2D::BCL9	12
Nano_Leuk_0233	BCR::ABL1	15
Nano_Leuk_0234	BCR::ABL1	79
Nano_Leuk_0238	CRLF2::P2RY8	15
Nano_Leuk_0240	-	-
Nano_Leuk_0242	TCF3::ZNF384	104
Nano_Leuk_0244	CREBBP::ZNF384	9
Nano_Leuk_0250	ETV6::RUNX1	69
Nano_Leuk_0254	TCF3::PBX1	35

## Sheet: Sup. Table 6
	status	IKZF1		CDKN2A		PAX5		ETV6		EBF1		ERG		RUNX1		FLT3		NPM1		TPMT		NUDT15
Nano_Leuk_0048	very low depth	-	-	-	-	-	-	-	-	-	-	-	-	-	-	-	-	-	-	-	-	-	-
Nano_Leuk_0050		-	-	-	-	-	-	-	-	-	-	-	-	-	-	-	M227T (0.65 AF)	-	-	-	-	-	-
Nano_Leuk_0052		-	-	-	-	-	-	-	-	-	-	-	-	-	-	SNV	R322K (0.38 AF)	-	-	-	-	-	-
Nano_Leuk_0055		-	-	-	-	-	-	-	-	-	-	-	-	-	-	-	-	-	-	-	-	-	-
Nano_Leuk_0057		-	-	del (hom)	-	-	-	-	-	-	-	-	-	-	-	-	-	-	-	-	-	-	-
Nano_Leuk_0058		-	-	-	-	-	-	-	-	-	-	-	-	-	-	SNV	D7G (0.49 AF); D324N (0.57 AF)	-	-	-	-	-	-
Nano_Leuk_0060		-	-	-	-	-	-	-	-	-	-	-	-	-	-	SNV	M227T (0.47 AF)	-	-	SNV	A154T (0.39 AF); Y225C (0.50 AF)	-	-
Nano_Leuk_0129	low depth	-	-	-	-	-	-	-	-	-	-	-	-	-	-	SNV	M227T (0.73 AF)	-	-	-	-	-	-
Nano_Leuk_0130		-	-	-	-	-	-	-	-	-	-	-	-	SNV	S305A (0.42 AF)	-	-	-	-	-	-	-	-
Nano_Leuk_0131		-	-	-	-	-	-	-	-	-	-	-	-	-	-	-	-	-	-	-	-	-	-
Nano_Leuk_0132		-	-	-	-	-	-	-	-	SNV	R286L (0.40 AF)	-	-	-	-	SNV	M227T (0.45 AF)	-	-	-	-	-	-
Nano_Leuk_0133	low depth	-	-	-	-	-	-	-	-	-	-	-	-	-	-	-	-	-	-	-	-	-	-
Nano_Leuk_0136		-	-	del (hom)	-	-	-	-	-	-	-	-	-	-	-	SNV	D7G (0.45 AF); M227T (0.37 AF); D324N (0.61 AF)	-	-	SNV	A154T (0.49 AF); Y225C (0.55 AF)	-	-
Nano_Leuk_0140	low depth	-	-	-	-	-	-	-	-	-	-	-	-	-	-	-	-	-	-	-	-	-	-
Nano_Leuk_0141		-	-	-	-	-	-	-	-	-	-	-	-	-	-	SNV	D7G (0.46 AF); M227T (0.38 AF)	-	-	-	-	-	-
Nano_Leuk_0145	low depth	-	-	-	-	-	-	-	-	-	-	-	-	SNV	S305F (0.31 AF)	-	-	-	-	-	-	-	-
Nano_Leuk_0148	low depth	-	-	-	-	-	-	-	-	-	-	-	-	-	-	-	-	-	-	-	-	-	-
Nano_Leuk_0149	low depth	-	-	-	-	-	-	-	-	-	-	-	-	-	-	-	-	-	-	-	-	-	-
Nano_Leuk_0151		-	-	del (hom)	-	-	-	-	-	SNV	P19L (0.38 AF)	-	-	-	-	SNV	D7G (0.55 AF); M227T (0.93 AF)	-	-	-	-	-	-
Nano_Leuk_0152		-	-	-	-	-	-	-	-	-	-	-	-	-	-	SNV	D7G (0.55 AF); M227T (0.48 AF)	-	-	-	-	-	-
Nano_Leuk_0153		-	-	del (hom)	-	-	-	-	-	-	-	-	-	-	-	SNV	M227T (0.41 AF)	-	-	-	-	-	-
Nano_Leuk_0154		-	-	del (hemi)	-	-	-	-	-	-	-	gain	6 copies	gain	6 copies	SNV	M227T (0.90 AF)	-	-	-	-	-	-
Nano_Leuk_0155		-	-	del (hemi)	-	-	-	-	-	-	-	-	-	-	-	SNV	D7G (0.97 AF)	-	-	-	-	-	-
Nano_Leuk_0156		-	-	-	-	-	-	-	-	-	-	-	-	-	-	-	-	-	-	SNV	Y225C (0.30 AF)	-	-
Nano_Leuk_0157		-	-	-	-	-	-	-	-	-	-	-	-	-	-	SNV	M227T (0.55 AF)	-	-	-	-	-	-
Nano_Leuk_0158		-	-	-	-	-	-	-	-	-	-	-	-	-	-	SNV	M227T (0.77 AF)	-	-	-	-	-	-
Nano_Leuk_0159		-	-	-	-	-	-	-	-	-	-	-	-	-	-	SNV	M227T (0.44 AF)	-	-	SNV	A154T (0.54 AF); Y225C (0.58 AF)	-	-
Nano_Leuk_0161		-	-	-	-	-	-	-	-	-	-	-	-	-	-	SNV	D7G (0.33 AF)	-	-	-	-	-	-
Nano_Leuk_0162		-	-	-	-	-	-	-	-	-	-	del (hemi)	-	-	-	SNV	D7G (0.45 AF)	-	-	SNV	A154T (0.47 AF); Y225C (0.39 AF)	-	-
Nano_Leuk_0163		-	-	del (hom)	-	-	-	-	-	-	-	-	-	-	-	-	-	-	-	-	-	-	-
Nano_Leuk_0164		-	-	del (hemi)	-	-	-	-	-	-	-	gain	6 copies	gain	6 copies	SNV	M227T (0.86 AF)	-	-	-	-	-	-
Nano_Leuk_0166		SNV	M284V (0.44 AF)	-	-	-	-	-	-	-	-	-	-	-	-	-	-	-	-	-	-	-	-
Nano_Leuk_0168		-	-	-	-	-	-	-	-	-	-	-	-	-	-	SNV	D7G (0.45 AF)	-	-	-	-	-	-
Nano_Leuk_0170		-	-	-	-	-	-	-	-	-	-	-	-	-	-	SNV	D7G (0.45 AF); M227T (0.97 AF)	-	-	-	-	-	-
Nano_Leuk_0171		-	-	del (hemi)	-	-	-	-	-	-	-	-	-	-	-	SNV	D7G (0.48 AF); M227T (0.48 AF); D324N (0.47 AF); I417L (0.48 AF)	-	-	-	-	-	-
Nano_Leuk_0172		-	-	-	-	SNV	V43I (0.47 AF)	-	-	-	-	-	-	-	-	SNV	M227T (0.41 AF)	-	-	-	-	-	-
Nano_Leuk_0173		-	-	-	-	-	-	-	-	-	-	-	-	-	-	-	-	-	-	-	-	-	-
Nano_Leuk_0203		-	-	-	-	-	-	-	-	-	-	-	-	SNV	L43S (0.45 AF)	SNV	D7G (0.40 AF)	-	-	-	-	-	-
Nano_Leuk_0209		-	-	-	-	-	-	-	-	SNV	S442G (0.36 AF)	-	-	-	-	SNV	D7G (0.88 AF); M227T (0.87 AF)	-	-	-	-	-	-
Nano_Leuk_0211		-	-	-	-	-	-	-	-	-	-	-	-	-	-	-	-	-	-	SNV	A154T (0.87 AF); Y225C (0.62 AF)	-	-
Nano_Leuk_0222		-	-	-	-	-	-	-	-	-	-	-	-	-	-	SNV	D7G (0.47 AF);M227T (0.53 AF)	-	-	-	-	-	-
Nano_Leuk_0223	low depth	-	-	-	-	-	-	-	-	-	-	-	-	-	-	-	-	-	-	-	-	-	-
Nano_Leuk_0224		-	-	-	-	-	-	-	-	-	-	-	-	-	-	SNV	I542M (0.45 AF)	-	-	-	-	-	-
Nano_Leuk_0225		-	-	-	-	-	-	-	-	-	-	-	-	SNV	L34S (0.33 AF)	SNV	M227T (1.00 AF)	-	-	-	-	-	-
Nano_Leuk_0226		-	-	-	-	-	-	-	-	-	-	-	-	-	-	SNV	M227T (0.71 AF)	-	-	-	-	-	-
Nano_Leuk_0227		-	-	-	-	-	-	-	-	-	-	-	-	-	-	-	-	-	-	-	-	-	-
Nano_Leuk_0228		-	-	del (hemi)	-	-	-	-	-	-	-	-	-	-	-	-	-	-	-	-	-	-	-
Nano_Leuk_0229		-	N253S (0.35 AF)	-	-	-	-	-	-	-	-	-	-	-	-	SNV	M227T (0.82 AF)	-	-	-	-	-	-
Nano_Leuk_0230		-	-	-	-	-	-	-	-	-	-	-	-	-	-	-	-	-	-	-	-	-	-
Nano_Leuk_0231		SNV	N253S (0.44 AF)	-	-	-	-	-	-	-	-	-	-	-	-	SNV	M227T (0.44 AF)	-	-	-	-	-	-
Nano_Leuk_0233		-	-	-	-	-	-	-	-	-	-	-	-	-	-	-	-	-	-	-	-	-	-
Nano_Leuk_0234		-	-	del (hom)	-	-	-	-	-	-	-	-	-	-	-	SNV	D7G (0.43 AF); M227T (0.40 AF); V557I (0.54 AF)	-	-	-	-	-	-
Nano_Leuk_0238		-	-	-	-	-	-	-	-	-	-	-	-	-	-	-	-	-	-	-	-	-	-
Nano_Leuk_0240	low depth	-	-	-	-	-	-	-	-	-	-	-	-	-	-	-	-	-	-	-	-	-	-
Nano_Leuk_0242		-	-	-	-	-	-	-	-	-	-	-	-	-	-	SNV	M227T (0.90 AF)	-	-	-	-	-	-
Nano_Leuk_0244		-	-	-	-	-	-	-	-	-	-	-	-	-	-	-	M227T (0.63 AF)	-	-	-	-	-	-
Nano_Leuk_0250		-	-	-	-	-	-	-	-	-	-	-	-	-	-	SNV	D7G (0.47 AF), M227T (0.53 AF)	-	-	-	-	-	-
Nano_Leuk_0254		-	-	-	-	-	-	-	-	-	-	-	-	-	-	SNV	M227T (0.47 AF)	-	-	-	-	-	-

## Sheet: Sup. Table 7
	Equipment / Reagent	Number in order	Gross costs (USD)	Single case per run	Multiplexing (2 cases / flow cell)	Multiplexing (4 cases / flow cell)	Notes
Consumables	1.5 ml microfuge tube	250 count	73	2.044	2.336	2.336	7 for single, 8 for multiplexing
	Syringe / 27g needle	100 count	18	0.18	0.18	0.18	1 per sample
	Pipette tips	960 tips	97	4.54688	4.54688	4.54688	up to 50 per case
	ETOH	--	Negligible	0	0	0
	NFW	--	Negligible	0	0	0
Reagents / Sequencing	DNA extraction	Zymo DNA/RNA (96 preps)	406.7	4.23646	4.24	4.24	1 per specimen
	Qubit DNA HS kit	500 reactions	396	3.168	3.17	3.17	4 times per specimen
	Qubit assay tubes	1000 reactions	116	0.46	0.46	0.46	4 times per specimen
	Library prep (single)	SQK-LSK114 (6 reactions)	599	100	--	--
	Library prep (multiplexing)	SQK-NBD114.24 (6 reactions)	699	--	58.25	29.125
	PromethION flow cells	PRO-114M (32 flow cells bulk)	26240	820	410	205
Per Sample Costs				934.635	483.183	249.058
